# Supplementary material for: The Effect of the Ratio of Butylene Succinate and Dilinoleic Diol in Their Copolyester (PBS-DLS) on the Physicochemical Properties and Biofilm Formation
Source: Molecules. 2025 Mar 20;30(6):1387. doi: 10.3390/molecules30061387 (PMC11944411; doi:10.3390/molecules30061387)
Supplement: Supplementary file 1 [file molecules-30-01387-s001.zip]

Archive with 1 entries (1 files):
- molecules-3486966-supplementary.pdf
